# Supplementary material for: Effect of Segmental Abutting Esophagus-Sparing Technique to Reduce Severe Esophagitis in Limited-Stage Small-Cell Lung Cancer Patients Treated with Concurrent Hypofractionated Thoracic Radiation and Chemotherapy
Source: Cancers (Basel). 2023 Feb 27;15(5):1487. doi: 10.3390/cancers15051487 (PMC10001206; doi:10.3390/cancers15051487)
Supplement: Supplementary file 1 [file cancers-15-01487-s001.zip]

Archive with 1 entries (1 files):
- cancers-2206978-supplementary.pdf
